# Supplementary material for: The maize gene maternal derepression of r1 encodes a DNA glycosylase that demethylates DNA and reduces siRNA expression in the endosperm
Source: Plant Cell. 2022 Jul 1;34(10):3685–701. doi: 10.1093/plcell/koac199 (PMC9516051; doi:10.1093/plcell/koac199)
Supplement: koac199_Supplementary_Data [file koac199_supplementary_data.zip]

Archive with 5 entries (4 files):
- koac199_Supplementary_Data/
- koac199_Supplementary_Data/Author_Revisions_Checklist_May23.pdf
- koac199_Supplementary_Data/tpc.21.00848Supplemental Dataset S1.xlsx
- koac199_Supplementary_Data/tpc.21.00848_Supplemental_Figures and Tables.pdf
- koac199_Supplementary_Data/tpc21.00848.PeerReviewReport.pdf
