# Supplementary material for: The maize gene maternal derepression of r1 encodes a DNA glycosylase that demethylates DNA and reduces siRNA expression in the endosperm
Source: Plant Cell. 2022 Jul 1;34(10):3685–701. doi: 10.1093/plcell/koac199 (PMC9516051; doi:10.1093/plcell/koac199)
Supplement: koac199_Supplementary_Data [file koac199_supplementary_data.zip › koac199_Supplementary_Data/tpc.21.00848Supplemental Dataset S1.xlsx]

## Sheet: Sheet1
Supplemental Data. Gent et al. (2022). Plant Cell.
Supplemental Data Set 1 Amino acid sequence similarity of DNA glycosylases
				Percent amino acid identity
gene name	species	genome annotation	transcript ID	At_DME	At_DML2	At_DML3	At_ROS1	Os_BGIOSGA006439	Os_BGIOSGA016190	Os_ROS1A	Os_ROS1B	Os_ROS1C	Os_ROS1D	Sb_3001G188500	Sb_3004G149800	Sb_3006G224100	Sb_3008G085300	Sb_3009G155900	Zm_DNG102	Zm_DNG103	Zm_DNG105	Zm_MDR1
At_DME	Arabidopsis thaliana	TAIR10	AT5G04560.2		15.118	12.1303	20.6429	4.31944	4.80721	22.7614	4.30862	20.4705	9.65966	6.74044	22.5451	7.68844	22.7455	19.8397	22.8457	19.489	7.5339	21.8437
At_DML2	Arabidopsis thaliana	TAIR10	AT3G10010.1	15.118		17.801	28.2655	7.57121	6.93512	17.8279	6.50224	18.6801	10.3716	12.9032	19.3835	13.9535	19.5421	20.2228	18.9119	20.6837	13.5784	19.6332
At_DML3	Arabidopsis thaliana	TAIR10	AT4G34060.1	12.1303	17.801		18.0199	9.76909	6.2201	12.9478	6.34648	12.9995	6.49279	13.41	13.309	12.794	13.4574	14.3335	13.0502	14.6172	12.2616	13.4304
At_ROS1	Arabidopsis thaliana	TAIR10	AT2G36490.1	20.6429	28.2655	18.0199		6.70949	6.8941	22.6318	6.76157	23.36	12.5971	11.3571	23.8767	13.5096	24.3344	24.0223	23.3161	24.6806	12.2493	24.5415
Os_BGIOSGA006439	Oryza sativa	ASM465v1	BGIOSGA006439	4.31944	7.57121	9.76909	6.70949		5.17516	4.91803	6.23399	4.84816	4.32852	13.0513	5.32915	18.8679	5.16507	5.13107	4.92483	5.62645	18.2306	4.64614
Os_BGIOSGA016190	Oryza sativa	ASM465v1	BGIOSGA016190	4.80721	6.93512	6.2201	6.8941	5.17516		5.37359	5.65287	5.69452	4.93622	6.30487	5.68597	5.18755	5.68846	6.01336	5.89757	6.022	6.14035	6.30388
Os_ROS1A	Oryza sativa	ASM465v1	BGIOSGA003012	22.7614	17.8279	12.9478	22.6318	4.91803	5.37359		4.35005	25.7637	13.7014	8.76025	35.9591	9.63115	36.5404	24.591	36.4333	24.5013	9.52869	35.4839
Os_ROS1B	Oryza sativa	ASM465v1	BGIOSGA008250	4.30862	6.50224	6.34648	6.76157	6.23399	5.65287	4.35005		4.63506	3.77358	6.35193	4.64509	5.15021	4.78723	4.57334	4.60663	4.87239	6.40478	4.96492
Os_ROS1C	Oryza sativa	ASM465v1	BGIOSGA017956	20.4705	18.6801	12.9995	23.36	4.84816	5.69452	25.7637	4.63506		57.1353	9.37666	25.5682	10.3945	25.5705	43.8429	25.5418	43.6867	9.4984	26.2824
Os_ROS1D	Oryza sativa	ASM465v1	BGIOSGA017955	9.65966	10.3716	6.49279	12.5971	4.32852	4.93622	13.7014	3.77358	57.1353		5.16093	13.1977	5.38291	13.2951	26.6631	13.354	27.5843	5.77137	13.9871
Sb_3001G188500	Sorghum bicolor	Sorghum_bicolor_NCBIv3	SORBI_3001G188500	6.74044	12.9032	13.41	11.3571	13.0513	6.30487	8.76025	6.35193	9.37666	5.16093		9.09091	22.2967	9.15868	9.64863	8.91654	10.4408	19.6133	9.2973
Sb_3004G149800	Sorghum bicolor	Sorghum_bicolor_NCBIv3	SORBI_3004G149800	22.5451	19.3835	13.309	23.8767	5.32915	5.68597	35.9591	4.64509	25.5682	13.1977	9.09091		10.3448	82.7193	25.3521	85.6477	24.4131	10.3971	71.1829
Sb_3006G224100	Sorghum bicolor	Sorghum_bicolor_NCBIv3	SORBI_3006G224100	7.68844	13.9535	12.794	13.5096	18.8679	5.18755	9.63115	5.15021	10.3945	5.38291	22.2967	10.3448		10.5431	11.6071	9.74598	12.13	40.6105	10.3187
Sb_3008G085300	Sorghum bicolor	Sorghum_bicolor_NCBIv3	SORBI_3008G085300	22.7455	19.5421	13.4574	24.3344	5.16507	5.68846	36.5404	4.78723	25.5705	13.2951	9.15868	82.7193	10.5431		25.5107	79.4301	24.5678	10.5431	66.9267
Sb_3009G155900	Sorghum bicolor	Sorghum_bicolor_NCBIv3	SORBI_3009G155900	19.8397	20.2228	14.3335	24.0223	5.13107	6.01336	24.591	4.57334	43.8429	26.6631	9.64863	25.3521	11.6071	25.5107		25.1035	79.4972	10.6205	26.0383
Zm_DNG102	Zea mays	Zm-B73-REFERENCE-NAM-5.0	Zm00001eb241240_P002	22.8457	18.9119	13.0502	23.3161	4.92483	5.89757	36.4333	4.60663	25.5418	13.354	8.91654	85.6477	9.74598	79.4301	25.1035		24.2754	10.2644	67.3575
Zm_DNG103	Zea mays	Zm-B73-REFERENCE-NAM-5.0	Zm00001eb289030_P001	19.489	20.6837	14.6172	24.6806	5.62645	6.022	24.5013	4.87239	43.6867	27.5843	10.4408	24.4131	12.13	24.5678	79.4972	24.2754		10.9884	25.9538
Zm_DNG105	Zea mays	Zm-B73-REFERENCE-NAM-5.0	Zm00001eb241310_P001	7.5339	13.5784	12.2616	12.2493	18.2306	6.14035	9.52869	6.40478	9.4984	5.77137	19.6133	10.3971	40.6105	10.5431	10.6205	10.2644	10.9884		10.859
Zm_MDR1/ZmDNG101	Zea mays	Zm-B73-REFERENCE-NAM-5.0	Zm00001eb202980_P001	21.8437	19.6332	13.4304	24.5415	4.64614	6.30388	35.4839	4.96492	26.2824	13.9871	9.2973	71.1829	10.3187	66.9267	26.0383	67.3575	25.9538	10.859
Percent amino acid identity is the number of identical amino acids divided by the sum of the number of identical amino acids and number of different amino acids over the entire protein length as calculated by the Geneious multiple alignment tool (version 10.1.2; http://www.geneious.com) using global alignment type, identity cost matrix, gap open penalty of 12, and gap extension penalty of 3.
